# Supplementary material for: Chitosan-Dextran-Glycerol Hydrogels Loaded with Iron Oxide Nanoparticles for Wound Dressing Applications
Source: Pharmaceutics. 2022 Nov 28;14(12):2620. doi: 10.3390/pharmaceutics14122620 (PMC9784071; doi:10.3390/pharmaceutics14122620)
Supplement: Supplementary file 1 [file pharmaceutics-14-02620-s001.zip]

Archive with 1 entries (1 files):
- pharmaceutics-2043283-supplementary.pdf
